# Supplementary material for: Life Cycle Assessment of Lithium-Ion Battery Recycling: Evaluating the Impact of Recycling Methods and Location
Source: Environ Sci Technol. 2025 Jul 10;59(28):14432–43. doi: 10.1021/acs.est.4c13838 (PMC12288061; doi:10.1021/acs.est.4c13838)
Supplement: Supplementary file 2 [file es4c13838_si_002.xlsx]

## Sheet: Summary Sheet
Sheet No.	Sheet Name	Sheet Description
1	Conventional Hydrometallurgy	Results - Environmental impact for conventional hydrometallurgy scenarios
2	Truncated Hydrometallurgy	Results - Environmental impact for truncated hydrometallurgy scenarios
3	Pyrometallurgy	Results - Environmental impact for pyrometallurgy scenarios
4	CAM Material Content	Results - recycled materials content in CAM for each scenario
5	CAM - Raw Materials EI	Results - environmental impact of battery materials in each scenario
6	SA_Solvent Regeneration Rate	Results - Sensitivity analysis: Solvent Regeneration Rate
7	SA_H2SO4	Results - Sensitivity analysis: H2SO4 input
8	SA_H2O2	Results - Sensitivity analysis: H2O2 input
9	SA_Battery Waste Composition	Results - Sensitivity analysis: Battery waste composition
10	SA_Lithium Recovery	Results - Sensitivity analysis: lithium recovery rate in pyrometallurgical recycling
11	SA_Location_Recycling	Results - Sensitivity analysis: Recycling location
12	SA_Location_Production	Results - Sensitivity analysis: Production location
13	Recycled materials impact	Results - Environmental impact of recycled materials

## Sheet: Conventional Hydrometallurgy
Environmental Impact of LIB Conventional Hydrometallurgical Recycling (Total)										Environmental Impact of LIB Conventional Hydrometallurgical Recycling (By Stage)																						Environmental Impact of LIB Conventional Hydrometallurgical Recycling (By Category)
	GWP (kg CO2-eq/kg LIBP recycled)	CED (MJ/kg LIBP recycled)	Water Footprint (m3/kg LIBP recycled)	Water Consumption (Liters/kg LIBP recycled)	Freshwater Toxicity (CTUe/kg LIBP recycled)	Abiotic Depletion Potential (E-5 kg Sb-eq/kg LIBP recycled)				Impact Category	GWP (kg CO2-eq/kg LIBP recycled)			CED (MJ/kg LIBP recycled)			Water Footprint (m3/kg LIBP recycled)			Water Consumption (Liters/kg LIBP recycled)			Freshwater Toxicity (CTUe/kg LIBP recycled)			Abiotic Depletion Potential (E-5 kg Sb-eq/kg LIBP recycled)						Impact Category	GWP (kg CO2-eq/kg LIBP recycled)			CED (MJ/kg LIBP recycled)			Water Footprint (m3/kg LIBP recycled)			Water Consumption (Liters/kg LIBP recycled)			Freshwater Toxicity (CTUe/kg LIBP recycled)			Abiotic Depletion Potential (kg Sb-eq/kg LIBP recycled)
North America	2.54336	59.9779	2.58275	64.3155	26021.6	5.06208				Region	North America	Europe	Asia	North America	Europe	Asia	North America	Europe	Asia	North America	Europe	Asia	North America	Europe	Asia	North America	Europe	Asia				Region	North America	Europe	Asia	North America	Europe	Asia	North America	Europe	Asia	North America	Europe	Asia	North America	Europe	Asia	North America	Europe
Europe	2.4554	60.2726	2.61706	67.278	26383.2	5.23691				Discharge & Disassembly	0.0157276	0.0148755	0.0171413	0.21496	0.186094	0.198087	0.00550825	0.00523245	0.00553938	0.145712	0.143964	0.147155	213.018	213.484	252.957	0.0339721	0.0344785	0.0342103				Electricity	0.120385	0.107979	0.308481	4.22045	4.37853	3.93798	0.0204456	0.0301069	0.0253587	0.612629	1.58863	0.802461	171.155	354.524	2823.53	1.52752e-07	8.28131e-07
Asia	2.95187	57.1953	2.58551	64.4173	32836.2	5.06504				Size Reduction & BM Production	0.755277	0.730188	0.796905	13.6497	12.7997	13.1529	0.956762	0.948642	0.957679	23.4661	23.4146	23.5086	4134.57	4148.28	5310.57	0.357078	0.371988	0.364089				Chemicals	2.23544	2.24692	2.63153	52.9951	54.8175	53.1312	2.69164	2.72925	2.70227	66.5118	69.0172	66.9107	24846.5	25277.9	29440.4	4.94229e-05	5.08458e-05
Environmental Impact of CAM production (Total)										Leaching, Solvent Extraction, and Purification	1.77235	1.71033	2.13782	46.1132	47.2868	43.8443	1.62048	1.66319	1.62229	40.7037	43.7194	40.7616	21674	22021.4	27272.7	4.67103	4.83044	4.66674				Waste & Wastewater	0.00510705	0.00510705	0.00510705	0.0338439	0.0338439	0.0338439	-0.143458	-0.143458	-0.143458	-3.33334	-3.33334	-3.33334	46.6529	46.6529	46.6529	1.2824e-08	1.2824e-08
	GWP (kg CO2-eq/kg NMC811 CAM produced)	CED (MJ/kg NMC811 CAM produced)	Water Footprint (m3/kg LIBP recycled)	Water Consumption (Liters/kg LIBP recycled)	Freshwater Toxicity (CTUe/kg NMC811 CAM produced)	Abiotic Depletion Potential (E-5 kg Sb-eq/kg CAM produced)				Environmental Impact of CAM production (By Stage)																						Heat	0.00675101	0.00675101	0.00675101	0.0922466	0.0922466	0.0922466	0.00133474	0.00133474	0.00133474	0.0374655	0.0374655	0.0374655	525.651	525.651	525.651	5.56572e-07	5.56572e-07
North America	20.3589	388.636	9.20323	234.81	140124	20.6269				Impact Category	GWP (kg CO2-eq/kg NMC811 CAM produced)			CED (MJ/kg NMC811 CAM produced)			Water Footprint (m3/kg NMC811 CAM produced)			Water Consumption (Liters/kg NMC811 CAM produced)			Freshwater Toxicity (CTUe/kg NMC811 CAM produced)			Abiotic Depletion Potential (E-5 Sb-eq/kg CAM produced)						Transportation	0.150104	0.0731383	0	2.44617	1.2475	0	0.0120367	0.00578231	0	0.461367	0.21584	0	381.037	166.926	0	4.67426e-07	2.09492e-07
Europe	22.4094	377.911	9.37985	240.553	150214	21.3636				Region	North America	Europe	Asia	North America	Europe	Asia	North America	Europe	Asia	North America	Europe	Asia	North America	Europe	Asia	North America	Europe	Asia				Environmental Impact of CAM production (By Category)
Asia	23.1616	354.395	9.14159	233.076	199497	20.7125				Recovery of Recycled Materials	6.36597	6.13153	7.23203	145.696	146.507	136.211	5.84789	5.93721	5.84145	146.151	153.643	145.899	64681.3	65520.6	81078.7	12.1155	12.545	12.072				Impact Category	GWP (kg CO2-eq/kg NMC811 CAM produced)			CED (MJ/kg NMC811 CAM produced)			Water Footprint (m3/kg NMC811 CAM produced)			Water Consumption (Liters/kg NMC811 CAM produced)			Freshwater Toxicity (CTUe/kg NMC811 CAM produced)			Abiotic Depletion Potential (kg Sb-eq/kg CAM produced)
										Production of Virgin Materials	7.84093	7.80897	7.57565	107.257	106.772	103.222	2.03992	2.03776	2.02417	52.2383	52.1542	51.6423	54306.4	54233.8	53811.6	6.93847	6.9292	6.87136				Region	North America	Europe	Asia	North America	Europe	Asia	North America	Europe	Asia	North America	Europe	Asia	North America	Europe	Asia	North America	Europe
										pCAM Production	2.57463	2.87542	2.85576	47.5509	46.1034	44.7738	0.82945	0.841046	0.824002	21.3595	21.1413	21.2323	8636.52	9848.01	14282.1	1.15334	1.19431	1.1775				Electricity	3.61841	5.62961	5.49816	88.7564	79.078	70.1878	0.488402	0.565938	0.451977	15.1529	13.6939	14.3025	12576.6	20677	50324.6	4.30046e-06	7.04037e-06
Materials Provenance										CAM Production	3.61841	5.62961	5.49816	88.7564	79.078	70.1878	0.488402	0.565938	0.451977	15.1529	13.6939	14.3025	12576.6	20677	50324.6	0.430046	0.704037	0.591638				Chemicals	1.09773	1.39852	1.37886	21.0672	19.6197	18.2901	0.766431	0.778027	0.760983	19.005	18.7868	18.8778	7921.27	9132.76	13566.8	1.06982e-05	1.1108e-05
Percentage Nickel Virgin	0.3125																															Waste & Wastewater	0	0	0	0	0	0		0	0		0	0		0	0		0
Percentage Nickel Recycled	0.6875																															Heat	1.4769	1.4769	1.4769	26.4836	26.4836	26.4836	0.0630195	0.0630195	0.0630195	2.35453	2.35453	2.35453	715.252	715.252	715.252	8.35105e-07	8.35105e-07
Percentage Cobalt Virgin	0																															Recycled Raw Materials	6.36597	6.13153	7.23203	145.696	146.507	136.211	5.84789	5.93721	5.84145	146.151	153.643	145.899	64681.3	65520.6	81078.7	0.000121155	0.00012545
Percentage Cobalt Recycled	1																															Virgin Raw Materials	7.84093	7.80897	7.57565	107.257	106.772	103.222	2.03992	2.03776	2.02417	52.2383	52.1542	51.6423	54306.4	54233.8	53811.6	6.93847e-05	6.9292e-05
Percentage Manganese Virgin	0																															Transportation	0	0	0	0	0	0		0	0		0	0		0	0		0
Percentage Manganese Recycled	1																																Run 10
Percentage Lithium Virgin	0.296078																															2023	0.415357
Percentage Lithium Recycled	0.703922
[truncated: 1 more columns]

## Sheet: Truncated Hydrometallurgy
Environmental Impact of LIB Truncated Hydrometallurgical Recycling (Total)										Environmental Impact of LIB Truncated Hydrometallurgical Recycling (By Stage)																						Environmental Impact of LIB Truncated Hydrometallurgical Recycling (By Category)
	GWP (kg CO2-eq/kg LIBP recycled)	CED (MJ/kg LIBP recycled)	Water Footprint (m3/kg LIBP recycled)	Water Consumption (Liters/kg LIBP recycled)	Freshwater Toxicity (CTUe/kg LIBP recycled)	Abiotic Depletion Potential (E-5 kg Sb-eq/kg LIBP recycled)				Impact Category	GWP (kg CO2-eq/kg LIBP recycled)			CED (MJ/kg LIBP recycled)			Water Footprint (m3/kg LIBP recycled)			Water Consumption (Liters/kg LIBP recycled)			Freshwater Toxicity (CTUe/kg LIBP recycled)			Abiotic Depletion Potential (E-5 kg Sb-eq/kg LIBP recycled)						Impact Category	GWP (kg CO2-eq/kg LIBP recycled)			CED (MJ/kg LIBP recycled)			Water Footprint (m3/kg LIBP recycled)			Water Consumption (Liters/kg LIBP recycled)			Freshwater Toxicity (CTUe/kg LIBP recycled)			Abiotic Depletion Potential (kg Sb-eq/kg LIBP recycled)
North America	0.399274	7.43998	0.785542	18.8927	16231.8	4.16063				Region	North America	Europe	Asia	North America	Europe	Asia	North America	Europe	Asia	North America	Europe	Asia	North America	Europe	Asia	North America	Europe	Asia				Region	North America	Europe	Asia	North America	Europe	Asia	North America	Europe	Asia	North America	Europe	Asia	North America	Europe	Asia	North America	Europe
Europe	0.468374	7.04591	0.791637	18.9326	16810.3	4.17599				Discharge & Disassembly	0.0115897	0.0131238	0.0130037	0.19249	0.183741	0.175615	0.00664362	0.00677892	0.00667475	0.166926	0.167813	0.168369	180.25	193.094	220.194	0.0331461	0.033487	0.0333843				Electricity	0.123389	0.175798	0.171694	2.76829	2.4694	2.19179	0.0130505	0.0176728	0.0141141	0.397342	0.427627	0.446632	206.905	645.691	1571.51	1.03398e-07	2.19853e-07
Asia	0.462962	6.67988	0.786945	18.9577	18031	4.17136				Size Reduction & BM Production	0.0727701	0.103453	0.10105	1.62815	1.45317	1.29064	0.0587991	0.0615051	0.0594217	1.38288	1.40061	1.41173	137.602	394.484	936.494	0.00804326	0.014861	0.0128061				Chemicals	0.275618	0.292309	0.291002	4.66857	4.57339	4.48497	0.812818	0.81429	0.813157	19.4335	19.4431	19.4492	16021.1	16160.9	16455.7	4.15018e-05	4.15389e-05
Environmental Impact of CAM production (Total)										Leaching, Solvent Extraction, and Purification	0.314914	0.351798	0.348909	5.61934	5.409	5.21362	0.7201	0.723353	0.720848	17.3429	17.3642	17.3776	15913.9	16222.7	16874.3	4.11944	4.12764	4.12517				Waste & Wastewater	0.00026696	0.00026696	0.00026696	0.0031208	0.0031208	0.0031208	-0.040326	-0.040326	-0.040326	-0.93812	-0.93812	-0.93812	3.7506	3.7506	3.7506	1.1092e-09	1.1092e-09
	GWP (kg CO2-eq/kg NMC811 CAM produced)	CED (MJ/kg NMC811 CAM produced)	Water Footprint (m3/kg NMC811 CAM produced)	Water Consumption (Liters/kg NMC811 CAM produced)	Freshwater Toxicity (CTUe/kg NMC811 CAM produced)	Abiotic Depletion Potential (E-5 kg Sb-eq/kg CAM produced)				Environmental Impact of CAM production (By Stage)																						Heat	0	0	0	0	0	0	0	0	0	0	0	0	0	0	0	0	0
North America	15.8216	266.609	4.44326	114.387	103934	16.2764				Impact Category	GWP (kg CO2-eq/kg NMC811 CAM produced)			CED (MJ/kg NMC811 CAM produced)			Water Footprint (m3/kg LIBP recycled)			Water Consumption (Liters/kg LIBP recycled)			Freshwater Toxicity (CTUe/kg NMC811 CAM produced)			Abiotic Depletion Potential (E-5 kg Sb-eq/kg CAM produced)						Transportation	0	0	0	0	0	0	0	0	0	0	0	0	0	0	0	0	0
Europe	17.8368	254.455	4.62159	115.484	120997	16.7219				Region	North America	Europe	Asia	North America	Europe	Asia	North America	Europe	Asia	North America	Europe	Asia	North America	Europe	Asia	North America	Europe	Asia				Environmental Impact of CAM production (By Category)
Asia	17.4792	240.612	4.47113	115.794	156797	16.5359				Recovery of Recycled Materials	0.998985	1.11648	1.10723	15.1461	14.4759	13.8528	1.40089	1.41125	1.40327	34.0022	34.0701	34.1126	31725.7	32709.4	34784.9	7.38597	7.41207	7.40419				Impact Category	GWP (kg CO2-eq/kg LIBP recycled)			CED (MJ/kg LIBP recycled)			Water Footprint (m3/kg LIBP recycled)			Water Consumption (Liters/kg LIBP recycled)			Freshwater Toxicity (CTUe/kg LIBP recycled)			Abiotic Depletion Potential (kg Sb-eq/kg LIBP recycled)
										Production of Virgin Materials	8.28936	8.25054	8.00877	115.949	115.359	111.68	2.20384	2.20116	2.18708	55.9733	55.8693	55.3389	57880	57790.1	57352.6	7.43086	7.41946	7.35952				Region	North America	Europe	Asia	North America	Europe	Asia	North America	Europe	Asia	North America	Europe	Asia	North America	Europe	Asia	North America	Europe
										pCAM Production	2.6337	2.88471	2.86505	47.6524	46.221	44.8914	0.423704	0.445842	0.428798	11.8039	11.949	12.04	7799.61	9901.1	14335.2	1.14157	1.19735	1.18054				Electricity	3.95129	5.62961	5.49816	88.6491	79.078	70.1878	0.417919	0.565938	0.451977	12.7241	13.6939	14.3025	6625.73	20677	50324.6	3.31113e-06	7.04037e-06
Materials Provenance										CAM Production	3.95129	5.62961	5.49816	88.6491	79.078	70.1878	0.417919	0.565938	0.451977	12.7241	13.6939	14.3025	6625.73	20677	50324.6	0.331113	0.704037	0.591638				Chemicals	1.15401	1.40501	1.38535	21.1351	19.7036	18.374	0.760938	0.783075	0.766032	18.7606	18.9056	18.9966	7047.06	9148.55	13582.6	1.05695e-05	1.11273e-05
Percentage Nickel Virgin	0.311927																															Waste & Wastewater	0	0	0	0	0	0	0	0	0	0	0	0	0	0	0	0	0
Percentage Nickel Recycled	0.688073																															Heat	1.47705	1.47705	1.47705	26.4863	26.4863	26.4863	0.0630259	0.0630259	0.0630259	2.35477	2.35477	2.35477	715.325	715.325	715.325	8.3519e-07	8.3519e-07
Percentage Cobalt Virgin	0.000312775																															Recycled Raw Materials	0.998985	1.11648	1.10723	15.1461	14.4759	13.8528	1.40089	1.41125	1.40327	34.0022	34.0701	34.1126	31725.7	32709.4	34784.9	7.38597e-05	7.41207e-05
Percentage Cobalt Recycled	0.999687																															Virgin Raw Materials	8.28936	8.25054	8.00877	115.949	115.359	111.68	2.20384	2.20116	2.18708	55.9733	55.8693	55.3389	57880	57790.1	57352.6	7.43086e-05	7.41946e-05
Percentage Manganese Virgin	0																															Transportation	0	0	0	0	0	0	0	0	0	0	0	0	0	0	0	0	0
Percentage Manganese Recycled	1
Percentage Lithium Virgin	0.366667
Percentage Lithium Recycled	0.633333
[truncated: 1 more columns]

## Sheet: Pyrometallurgy
Environmental Impact of LIB Pyrometallurgical Recycling (Total)									Environmental Impact of LIB Pyrometallurgical Recycling (By Stage)																						Environmental Impact of LIB Pyrometallurgical Recycling (By Category)
	GWP (kg CO2-eq/kg LIBP recycled)	CED (MJ/kg LIBP recycled)	Water Footprint (m3/kg NMC811 CAM produced)	Water Consumption (Liters/kg NMC811 CAM produced)	Freshwater Toxicity (CTUe/kg LIBP recycled)	Abiotic Depletion Potential (E-5 kg Sb-eq/kg LIBP recycled)			Impact Category	GWP (kg CO2-eq/kg LIBP recycled)			CED (MJ/kg LIBP recycled)			Water Footprint (m3/kg LIBP recycled)			Water Consumption (Liters/kg LIBP recycled)			Freshwater Toxicity (CTUe/kg LIBP recycled)			Abiotic Depletion Potential (E-5 kg Sb-eq/kg LIBP recycled)						Impact Category	GWP (kg CO2-eq/kg LIBP recycled)			CED (MJ/kg LIBP recycled)			Water Footprint (m3/kg LIBP recycled)			Water Consumption (Liters/kg LIBP recycled)			Freshwater Toxicity (CTUe/kg LIBP recycled)			Abiotic Depletion Potential (kg Sb-eq/kg LIBP recycled)
North America	2.33638	48.8999	2.03408	51.0819	17863.1	3.34309			Region	North America	Europe	Asia	North America	Europe	Asia	North America	Europe	Asia	North America	Europe	Asia	North America	Europe	Asia	North America	Europe	Asia				Region	North America	Europe	Asia	North America	Europe	Asia	North America	Europe	Asia	North America	Europe	Asia	North America	Europe	Asia	North America	Europe	Asia
Europe	2.73871	43.7191	1.96107	50.4588	19004.5	3.50729			Smelting	0.821145	0.992521	1.2154	7.73498	5.52817	6.70794	0.177854	0.146755	0.176945	4.47666	4.21124	4.5251	336.348	822.534	4705.35	0.0120377	0.0819798	0.055595				Electricity	0.095509	0.259129	0.47192	7.00496	4.89802	6.02439	0.0396619	0.00997001	0.0387943	1.18138	0.92797	1.22762	148.222	612.404	4319.49	9.1958e-08	7.59724e-07	5.07818e-07
Asia	3.26195	46.4888	2.03195	51.1956	28120	3.44535			Leaching, Solvent Extraction, and Purification	1.51524	1.74619	2.04655	41.165	38.191	39.7809	1.85623	1.81432	1.855	46.6052	46.2475	46.6705	17526.7	18182	23414.6	3.33106	3.42531	3.38976				Chemicals	1.45993	1.69864	2.00909	41.4321	38.3582	40.0015	2.10538	2.06206	2.10411	52.4713	52.1016	52.5388	16996.8	17674	23082.4	3.27568e-05	3.3731e-05	3.33635e-05
Environmental Impact of CAM production (Total)									Environmental Impact of CAM production (By Stage)																						Waste & Wastewater	0.00995867	0.00995867	0.00995867	0.367869	0.367869	0.367869	-0.112332	-0.112332	-0.112332	-2.60943	-2.60943	-2.60943	176.659	176.659	176.659	8.88222e-09	8.88222e-09	8.88222e-09
	GWP (kg CO2-eq/kg NMC811 CAM produced)	CED (MJ/kg NMC811 CAM produced)	Water Footprint (m3/kg NMC811 CAM produced)	Water Consumption (Liters/kg NMC811 CAM produced)	Freshwater Toxicity (CTUe/kg NMC811 CAM produced)	Abiotic Depletion Potential (E-5 kg Sb-eq/kg CAM produced)			Impact Category	GWP (kg CO2-eq/kg NMC811 CAM produced)			CED (MJ/kg NMC811 CAM produced)			Water Footprint (m3/kg NMC811 CAM produced)			Water Consumption (Liters/kg NMC811 CAM produced)			Freshwater Toxicity (CTUe/kg NMC811 CAM produced)			Abiotic Depletion Potential (E-5 kg Sb-eq/kg CAM produced)						Heat	0.00695381	0.00695381	0.00695381	0.0950177	0.0950177	0.0950177	0.00137484	0.00137484	0.00137484	0.038591	0.038591	0.038591	541.442	541.442	541.442	5.73291e-07	5.73291e-07	5.73291e-07
North America	20.5352	379.639	7.96028	204.158	125048	16.4293			Region	North America	Europe	Asia	North America	Europe	Asia	North America	Europe	Asia	North America	Europe	Asia	North America	Europe	Asia	North America	Europe	Asia				Transportation	0	0	0	0	0	0	0	0	0	0	0	0	0	0	0	0	0	0
Europe	24.0225	356.813	7.88986	201.068	138335	17.1232			Recovery of Recycled Materials	5.28506	6.23724	7.26309	109.608	99.8716	103.98	4.09683	3.94612	4.09019	103.308	102.23	103.477	37931	40603.1	60063	6.44263	6.82256	6.65622				Direct Emissions	0.764032	0.764032	0.764032	0	0	0	0	0	0	0	0	0	0	0	0	0	0	0
Asia	24.6228	346.438	7.8856	202.425	191761	16.7586			Production of Virgin Materials	9.32052	9.30725	8.98059	132.744	132.562	127.591	2.53973	2.53944	2.52042	64.0988	64.0893	63.3726	67154.9	67147.9	66556.8	8.41371	8.41192	8.33094				Environmental Impact of CAM production (By Category)
									pCAM Production	2.20012	2.87565	2.85599	46.4862	46.1072	44.7776	0.823408	0.838939	0.821896	21.1517	21.1413	21.2323	7009.18	9843.3	14277.3	1.10424	1.19351	1.1767				Impact Category	GWP (kg CO2-eq/kg NMC811 CAM produced)			CED (MJ/kg NMC811 CAM produced)			Water Footprint (m3/kg NMC811 CAM produced)			Water Consumption (Liters/kg NMC811 CAM produced)			Freshwater Toxicity (CTUe/kg NMC811 CAM produced)			Abiotic Depletion Potential (kg Sb-eq/kg CAM produced)
									CAM Production	3.78979	5.62961	5.49816	91.595	79.078	70.1878	0.502375	0.565938	0.451977	15.6856	13.6939	14.3025	13010.1	20677	50324.6	0.483171	0.704037	0.591638				Region	North America	Europe	Asia	North America	Europe	Asia	North America	Europe	Asia	North America	Europe	Asia	North America	Europe	Asia	North America	Europe	Asia
Materials Provenance																															Electricity	3.61841	5.62961	5.49816	88.7564	79.078	70.1878	0.488402	0.565938	0.451977	15.1529	13.6939	14.3025	12576.6	20677	50324.6	4.30046e-06	7.04037e-06	5.91638e-06
Percentage Nickel Virgin	0.309392																														Chemicals	0.723226	1.39875	1.37909	20.0025	19.6236	18.294	0.760388	0.77592	0.758876	18.7972	18.7868	18.8778	6293.93	9128.05	13562	1.02073e-05	1.11e-05	1.09319e-05
Percentage Nickel Recycled	0.690608																														Waste & Wastewater	0	0	0	0	0	0	0	0	0	0	0	0	0	0	0	0	0	0
Percentage Cobalt Virgin	0																														Heat	1.4769	1.4769	1.4769	26.4836	26.4836	26.4836	0.0630195	0.0630195	0.0630195	2.35453	2.35453	2.35453	715.252	715.252	715.252	8.35105e-07	8.35105e-07	8.35105e-07
Percentage Cobalt Recycled	1																														Transportation	0.171389	0	0	2.83855	0	0	0.0139734	0	0	0.532757	0	0	433.529	0	0	5.31251e-07	0	0
Percentage Manganese Virgin	1									Run 10																					Recovery of Recycled Materials	5.28506	6.23724	7.26309	109.608	99.8716	103.98	4.09683	3.94612	4.09019	103.308	102.23	103.477	37931	40603.1	60063	6.44263e-05	6.82256e-05	6.65622e-05
Percentage Manganese Recycled	0								2024	0.426592																					Production of Virgin Materials	9.32052	9.30725	8.98059	132.744	132.562	127.591	2.53973	2.53944	2.52042	64.0988	64.0893	63.3726	67154.9	67147.9	66556.8	8.41371e-05	8.41192e-05	8.33094e-05
Percentage Lithium Virgin	0.441905
Percentage Lithium Recycled	0.558095

## Sheet: CAM Material Content
Recycled Material Content	Conventional Hydrometallurgy	Truncated Hydrometallurgy	Pyrometallurgy
Nickel Sulfate	0.6875	0.688073	0.690608
Cobalt Sulfate	1	0.999687	1
Manganese Sulfate	1	1	0
Lithium Carbonate	0.703922	0.633333	0.558095
																				TH					CH					Pyro
																				Ni	170	14.4172	2450.92		Ni	165	14.4172	2378.83		Ni	168	14.4172	2422.08
																				Mn	0	3.44073	0		Mn	0	3.44073	0		Mn	66.1	3.44073	227.432
																				LiOH	38.5	25.4472	979.719		LiOH	30.2	25.4472	768.507		LiOH	46.4	25.4472	1180.75
																							3430.64					3147.34					3830.27
																							428					415					427
																							8.01551					7.58395					8.97018

## Sheet: CAM - Raw Materials EI
																		GWP (kg CO2-eq/kg NMC811 CAM produced)	Water Consumption (Liters/kg NMC811 CAM produced)	Freshwater Toxicity (CTUe/kg NMC811 CAM produced)	Abiotic Depletion Potential (10-5 kg Sb-eq/kg CAM produced)
																Hydro	Recycled	6.36597	146.151	64681.3	12.545
																	Virgin	7.84093	52.2383	54306.4	6.93847
																HtC	Recycled	0.998985	34.0022	31725.7	7.38597
																	Virgin	8.28936	55.9733	57880	7.41946
																Pyro	Recycled	5.28506	103.308	37931	6.44263
																	Virgin	9.32052	64.0988	67154.9	8.41371

## Sheet: SA_Solvent Regeneration Rate
Regeneration Rate	North America - CH													Europe - CH													China - CH
	Recycling GWP	Recycling CED	Recycling Water Footprint	Recycling WC	Recycling Toxicity	Recycling ADP	CAM GWP	CAM CED	CAM Water Footprint	CAM WC	CAM Toxicity	CAM ADP		Recycling GWP	Recycling CED	Recycling Water Footprint	Recycling WC	Recycling Toxicity	Recycling ADP	CAM GWP	CAM CED	CAM Water Footprint	CAM WC	CAM Toxicity	CAM ADP		Recycling GWP	Recycling CED	Recycling Water Footprint	Recycling WC	Recycling Toxicity	Recycling ADP	CAM GWP	CAM CED	CAM Water Footprint	CAM WC	CAM Toxicity	CAM ADP
100	1.4085	24.0949	1.6198	39.7426	21619.8	4.71e-05	17.6224	302.111	6.8812	175.557	129510	0.000198		1.3105	22.8049	1.6214	40.5264	21606.2	4.76e-05	19.6488	287.564	6.979	176.047	138695	0.000202		1.4726	21.1939	1.6133	39.4975	24439.7	4.68e-05	19.5946	267.584	6.7973	172.987	179250	0.000198
98	1.8624	38.4481	2.005	49.5717	23380.5	4.85e-05	18.717	336.721	7.81	199.258	133756	0.000201		1.7685	37.792	2.0197	51.227	23517	4.95e-05	20.7531	323.703	7.9393	201.849	143303	0.000207		2.0643	35.5945	2.0022	49.4654	27798.3	4.84e-05	21.0214	302.308	7.735	197.023	187349	0.000202
96	2.3164	52.8013	2.3902	59.4009	25141.2	4.99e-05	19.8116	371.331	8.7388	222.959	138001	0.000205		2.2264	52.7791	2.4179	61.9277	25427.8	5.14e-05	21.8573	359.841	8.8997	227.652	147910	0.000211		2.656	49.995	2.3911	59.4334	31156.9	4.99e-05	22.4482	337.032	8.6727	221.058	195448	0.000205
95	2.5434	59.9779	2.5828	64.3155	26021.6	5.06e-05	20.3589	388.636	9.2032	234.81	140124	0.000206		2.4554	60.2726	2.6171	67.278	26383.2	5.24e-05	22.4094	377.911	9.3799	240.553	150214	0.000214		2.9519	57.1953	2.5855	64.4173	32836.2	5.07e-05	23.1616	354.394	9.1416	233.076	199497	0.000207
94	2.7703	67.1545	2.7753	69.23	26902	5.13e-05	20.9062	405.941	9.6676	246.661	142247	0.000208		2.6844	67.7661	2.8162	72.6283	27338.6	5.33e-05	22.9616	395.98	9.86	253.454	152518	0.000216		3.2477	64.3956	2.7799	69.4013	34515.5	5.14e-05	23.875	371.757	9.6105	245.094	203546	0.000209
92	3.2243	81.5077	3.1605	79.0592	28662.7	5.27e-05	22.0008	440.551	10.5964	270.362	146493	0.000211		3.1423	82.7532	3.2145	83.3289	29249.3	5.52e-05	24.0658	432.119	10.8204	279.257	157125	0.000221		3.8394	78.7962	3.1688	79.3692	37874.1	5.29e-05	25.3018	406.481	10.5482	269.13	211645	0.000213
90	3.6782	95.8609	3.5457	88.8884	30423.4	5.42e-05	23.0954	475.161	11.5252	294.063	150738	0.000215		3.6003	97.7403	3.6127	94.0295	31160.1	5.71e-05	25.17	468.257	11.7807	305.059	161733	0.000225		4.4312	93.1967	3.5577	89.3371	41232.7	5.45e-05	26.7286	441.205	11.4859	293.166	219744	0.000216
Delta	-44.6214	-59.827	-37.2851	-38.2068	-16.9161	-6.917	-13.4413	-22.2638	-25.2304	-25.2345	-7.57486	-3.8835		-46.6278	-62.1637	-38.0459	-39.7628	-18.106	-9.16031	-12.3189	-23.9069	-25.5962	-26.8159	-7.6682	-5.60748		-50.1135	-62.9447	-37.602	-38.6849	-25.5708	-7.69231	-15.4005	-24.4956	-25.6443	-25.7811	-10.1488	-4.34783
Regeneration Rate	North America - P													Europe - P													China - P
	Recycling GWP	Recycling CED	Recycling Water Footprint	Recycling WC	Recycling Toxicity	Recycling ADP	CAM GWP	CAM CED	CAM Water Footprint	CAM WC	CAM Toxicity	CAM ADP		Recycling GWP	Recycling CED	Recycling Water Footprint	Recycling WC	Recycling Toxicity	Recycling ADP	CAM GWP	CAM CED	CAM Water Footprint	CAM WC	CAM Toxicity	CAM ADP		Recycling GWP	Recycling CED	Recycling Water Footprint	Recycling WC	Recycling Toxicity	Recycling ADP	CAM GWP	CAM CED	CAM Water Footprint	CAM WC	CAM Toxicity	CAM ADP
100	1.5422	22.7546	1.3453	33.4718	14723.7	3.1e-05	19.0957	320.178	6.3535	163.242	119446	0.000159		1.8346	18.9904	1.2922	33.019	15553	3.22e-05	21.903	298.844	6.3219	160.187	130244	0.000165		2.2147	21.0027	1.3437	33.5544	22175.9	3.18e-05	22.168	286.694	6.2722	161.071	177827	0.000161
98	1.8599	33.2127	1.6208	40.5158	15979.4	3.2e-05	19.8403	344.693	6.9994	179.755	122390	0.000162		2.1962	28.8819	1.5598	39.9949	16933.6	3.34e-05	22.7508	322.032	6.9491	176.539	133480	0.000167		2.6336	31.1972	1.619	40.6109	24553.5	3.28e-05	23.1499	310.592	6.9176	177.613	183401	0.000164
96	2.1776	43.6709	1.8963	47.5598	17235.2	3.29e-05	20.5849	369.209	7.6453	196.267	125334	0.000164		2.5579	38.7734	1.8273	46.9708	18314.2	3.45e-05	23.5986	345.219	7.5763	192.892	136716	0.00017		3.0525	41.3916	1.8943	47.6673	26931.2	3.39e-05	24.1319	334.489	7.5629	194.154	188974	0.000166
95	2.3364	48.8999	2.0341	51.0819	17863.1	3.34e-05	20.9573	381.467	7.9683	204.523	126806	0.000165		2.7387	43.7191	1.9611	50.4588	19004.5	3.51e-05	24.0225	356.813	7.8899	201.068	138335	0.000171		3.262	46.4888	2.032	51.1956	28120	3.45e-05	24.6228	346.438	7.8856	202.425	191761	0.000168
94	2.4952	54.129	2.1718	54.6039	18491	3.39e-05	21.3296	393.725	8.2912	212.779	128278	0.000166		2.9195	48.6649	2.0948	53.9467	19694.8	3.56e-05	24.4464	368.406	8.2034	209.244	139953	0.000173		3.4714	51.586	2.1696	54.7238	29308.8	3.5e-05	3.4714	51.586	2.1696	54.7238	29308.8	3.5e-05
92	2.8129	64.5872	2.4474	61.6479	19746.8	3.49e-05	22.0742	418.24	8.9371	229.292	131221	0.000168		3.2812	58.5564	2.3624	60.9226	21075.4	3.68e-05	25.2942	391.593	8.8306	225.597	143189	0.000175		3.8903	61.7804	2.4449	61.7803	31686.4	3.61e-05	26.0957	382.284	8.8536	227.237	200121	0.000171
90	3.1305	75.0453	2.7229	68.692	21002.5	3.59e-05	22.8188	442.756	9.583	245.804	134165	0.000171		3.6429	68.4479	2.6299	67.8985	22456	3.79e-05	26.1419	414.781	9.4578	241.95	146426	0.000178		4.3092	71.9749	2.7202	68.8368	34064	3.72e-05	27.0777	406.181	9.499	243.779	205695	0.000174
Delta	-33.9925	-53.467	-33.8626	-34.4742	-17.575	-7.18563	-8.88282	-16.0666	-20.2653	-20.184	-5.80363	-3.63636		-33.012	-56.5627	-34.1084	-34.5625	-18.1617	-8.26211	-8.82298	-16.2461	-19.8735	-20.3322	-5.84882	-3.50877		-32.1061	-54.822	-33.873	-34.4584	-21.1381	-7.82609	-9.96962	-17.245	-20.4601	-20.4292	-7.26619	-4.16667
	-44.6214		-37.2851		-16.9161	-6.917								-46.6278		-38.0459		-18.106	-9.16031								-50.1135		-37.602		-25.5708	-7.69231
	-33.9925		-33.8626		-17.575	-7.18563								-33.012		-34.1084		-18.1617	-8.26211								-32.1061		-33.873		-21.1381	-7.82609
							-13.4413		-25.2304		-7.57486	-3.8835								-12.3189		-25.5962		-7.6682	-5.60748								-15.4005		-25.6443		-10.1488	-4.34783
							-8.88282		-20.2653		-5.80363	-3.63636								-8.82298		-19.8735		-5.84882	-3.50877								-9.96962		-20.4601		-7.26619	-4.16667

## Sheet: SA_H2SO4
	H2SO4 input	North America - CH													Europe - CH													China - TH
		Recycling GWP	Recycling CED	Recycling Water Footprint	Recycling WC	Recycling Toxicity	Recycling ADP	CAM GWP	CAM CED	CAM Water Footprint	CAM WC	CAM Toxicity	CAM ADP		Recycling GWP	Recycling CED	Recycling Water Footprint	Recycling WC	Recycling Toxicity	Recycling ADP	CAM GWP	CAM CED	CAM Water Footprint	CAM WC	CAM Toxicity	CAM ADP		Recycling GWP	Recycling CED	Recycling Water Footprint	Recycling WC	Recycling Toxicity	Recycling ADP	CAM GWP	CAM CED	CAM Water Footprint	CAM WC	CAM Toxicity	CAM ADP
2.27239	0.87	2.62	61.9271	2.7164	67.5632	30550.6	6.26e-05	20.5416	393.3	9.5183	242.469	150778	0.000234		2.5307	62.2486	2.7491	70.5491	30822.2	6.41e-05	22.589	382.639	9.6911	248.272	160657	0.000241		3.0425	59.1038	2.7165	67.6042	37441.9	6.24e-05	23.378	358.961	9.4503	240.593	210339	0.000235
2.16791	0.83	2.6049	61.543	2.6901	66.9233	29658.2	6.03e-05	20.5056	392.381	9.4563	240.96	148679	0.000229		2.5162	61.8686	2.7237	69.92	29968.6	6.19e-05	22.5544	381.73	9.6313	246.787	158649	0.000236		3.0251	58.7368	2.6913	66.9913	36556.2	6.01e-05	23.3364	358.083	9.3909	239.147	208254	0.000229
2.06343	0.79	2.5898	61.1589	2.6638	66.2832	28765.7	5.79e-05	20.4696	391.462	9.3942	239.451	146579	0.000223		2.5003	61.4506	2.6958	69.2281	29029.5	5.94e-05	22.5165	380.73	9.5654	245.154	156440	0.00023		3.0059	58.3331	2.6636	66.3172	35581.9	5.76e-05	23.2906	357.117	9.3256	237.557	205961	0.000224
1.95896	0.75	2.5747	60.7746	2.6374	65.643	27872.8	5.55e-05	20.4336	390.542	9.332	237.941	144479	0.000218		2.4858	61.0706	2.6704	68.599	28175.9	5.71e-05	22.4819	379.82	9.5056	243.67	154431	0.000225		2.9885	57.9661	2.6384	65.7043	34696.2	5.54e-05	23.249	356.239	9.2663	236.112	203876	0.000218
1.85448	0.71	2.5595	60.3878	2.6109	64.9984	26974	5.31e-05	20.3973	389.617	9.2695	236.421	142365	0.000212		2.4699	60.6526	2.6425	67.907	27236.8	5.46e-05	22.444	378.82	9.4397	242.037	152222	0.000219		2.9693	57.5623	2.6107	65.0302	33721.9	5.29e-05	23.2032	355.273	9.201	234.522	201582	0.000212
1.75	0.67	2.5434	59.9779	2.5828	64.3155	26021.6	5.06e-05	20.3589	388.636	9.2032	234.81	140124	0.000206		2.4554	60.2726	2.6171	67.278	26383.2	5.24e-05	22.4094	377.911	9.3799	240.553	150214	0.000214		2.9519	57.1953	2.5855	64.4173	32836.2	5.07e-05	23.1616	354.394	9.1416	233.076	199497	0.000207
	Delta	3.01172	3.24986	5.17268	5.04964	17.4046	23.7154	0.897396	1.20009	3.42381	3.26183	7.60281	13.5922		3.06671	3.27844	5.04375	4.86206	16.8254	22.3282	0.801449	1.25127	3.31773	3.20865	6.95192	12.6168		3.06921	3.33681	5.06672	4.94727	14.0262	23.0769	0.934305	1.28862	3.37687	3.22478	5.43489	13.5266
	H2SO4 input	North America - TH													Europe - TH													China - TH
		Recycling GWP	Recycling CED	Recycling Water Footprint	Recycling WC	Recycling Toxicity	Recycling ADP	CAM GWP	CAM CED	CAM Water Footprint	CAM WC	CAM Toxicity	CAM ADP		Recycling GWP	Recycling CED	Recycling Water Footprint	Recycling WC	Recycling Toxicity	Recycling ADP	CAM GWP	CAM CED	CAM Water Footprint	CAM WC	CAM Toxicity	CAM ADP		Recycling GWP	Recycling CED	Recycling Water Footprint	Recycling WC	Recycling Toxicity	Recycling ADP	CAM GWP	CAM CED	CAM Water Footprint	CAM WC	CAM Toxicity	CAM ADP
2.27239	0.87	0.4383	8.1244	0.8878	21.3306	20501.1	5.32e-05	15.8882	267.777	4.6016	118.168	111215	0.000183		0.5104	7.713	0.8942	21.3722	21105	5.34e-05	17.9085	255.594	4.7804	119.269	128321	0.000187		0.5047	7.3309	0.8893	21.3984	22379.2	5.33e-05	17.5506	241.723	4.6295	119.581	164213	0.000185
2.16791	0.83	0.4308	7.9927	0.8682	20.8617	19680.1	5.1e-05	15.8754	267.552	4.5711	117.441	109814	0.000179		0.5023	7.5847	0.8745	20.9031	20279.1	5.11e-05	17.8947	255.375	4.7498	118.541	126913	0.000183		0.4967	7.2057	0.8696	20.929	21543	5.11e-05	17.5368	241.509	4.5991	118.852	162787	0.000181
2.06343	0.79	0.4225	7.848	0.8465	20.346	18776.9	4.85e-05	15.8613	267.305	4.5376	116.641	108274	0.000175		0.4934	7.4436	0.8528	20.387	19370.6	4.87e-05	17.8795	255.134	4.7162	117.741	125363	0.000179		0.4879	7.068	0.848	20.4127	20623.2	4.86e-05	17.5217	241.274	4.5656	118.051	161218	0.000177
1.95896	0.75	0.415	7.7164	0.8269	19.8772	17955.9	4.63e-05	15.8485	267.081	4.5072	115.914	106874	0.000171		0.4853	7.3153	0.8331	19.9179	18544.7	4.64e-05	17.8657	254.915	4.6857	117.013	123955	0.000175		0.4798	6.9428	0.8283	19.9434	19787	4.64e-05	17.508	241.06	4.5351	117.323	159792	0.000173
1.85448	0.71	0.4068	7.5716	0.8052	19.3615	17052.8	4.38e-05	15.8344	266.834	4.4737	115.114	105334	0.000167		0.4765	7.1742	0.8114	19.4018	17636.2	4.4e-05	17.8505	254.674	4.6521	116.212	122405	0.000171		0.471	6.8051	0.8066	19.4271	18867.2	4.39e-05	17.4929	240.825	4.5016	116.522	158223	0.000169
1.75	0.67	0.3993	7.44	0.7855	18.8927	16231.8	4.16e-05	15.8216	266.609	4.4433	114.386	103934	0.000163		0.4684	7.0459	0.7916	18.9326	16810.3	4.18e-05	17.8368	254.455	4.6216	115.484	120997	0.000167		0.463	6.6799	0.7869	18.9577	18031	4.17e-05	17.4792	240.612	4.4711	115.794	156797	0.000165
	Delta	9.76709	9.19892	13.0236	12.9039	26.302	27.8846	0.420944	0.43817	3.56267	3.30607	7.00523	12.2699		8.9667	9.46792	12.9611	12.8857	25.5479	27.7512	0.401978	0.447466	3.43604	3.27715	6.05312	11.976		9.00648	9.74565	13.0131	12.8745	24.1156	27.8177	0.408486	0.461865	3.54275	3.27003	4.72933	12.1212

## Sheet: SA_H2O2
	H2O2 input	North America - CH													Europe - CH													China - CH
		Recycling GWP	Recycling CED	Recycling Water Footprint	Recycling WC	Recycling Toxicity	Recycling ADP	CAM GWP	CAM CED	CAM Water Footprint	CAM WC	CAM Toxicity	CAM ADP		Recycling GWP	Recycling CED	Recycling Water Footprint	Recycling WC	Recycling Toxicity	Recycling ADP	CAM GWP	CAM CED	CAM Water Footprint	CAM WC	CAM Toxicity	CAM ADP		Recycling GWP	Recycling CED	Recycling Water Footprint	Recycling WC	Recycling Toxicity	Recycling ADP	CAM GWP	CAM CED	CAM Water Footprint	CAM WC	CAM Toxicity	CAM ADP
0.118	0.832	2.5434	59.9779	2.5828	64.3155	26021.6	5.06e-05	20.3589	388.636	9.2032	234.81	140124	0.000206		2.4554	60.2726	2.6171	67.278	26383.2	5.24e-05	22.4094	377.911	9.3799	240.553	150214	0.000214		2.9519	57.1953	2.5855	64.4173	32836.2	5.07e-05	23.1616	354.394	9.1416	233.076	199497	0.000207
0.123843	0.8732	2.5473	60.062	2.5892	64.4762	26048.5	5.06e-05	20.3683	388.834	9.2184	235.188	140188	0.000206		2.4594	60.3607	2.6236	67.4442	26411	5.24e-05	22.4189	378.119	9.3952	240.944	150280	0.000214		2.9567	57.2797	2.592	64.5789	32873.2	5.07e-05	23.1731	354.594	9.1568	233.456	199584	0.000207
0.129687	0.9144	2.5513	60.1461	2.5957	64.6369	26075.4	5.07e-05	20.3777	389.033	9.2336	235.566	140251	0.000206		2.4634	60.4488	2.6301	67.6104	26438.8	5.24e-05	22.4284	378.327	9.4106	241.335	150345	0.000214		2.9616	57.3641	2.5985	64.7405	32910.2	5.07e-05	23.1846	354.793	9.1721	233.837	199671	0.000207
0.13553	0.9556	2.5553	60.2301	2.6021	64.7976	26102.2	5.07e-05	20.3871	389.232	9.2487	235.944	140314	0.000206		2.4675	60.5369	2.6367	67.7766	26466.7	5.24e-05	22.4379	378.535	9.426	241.726	150411	0.000214		2.9665	57.4485	2.6049	64.9021	32947.2	5.07e-05	23.196	354.993	9.1873	234.217	199759	0.000207
0.141373	0.9968	2.5587	60.3002	2.6075	64.9315	26124.6	5.07e-05	20.395	389.397	9.2614	236.259	140367	0.000206		2.4708	60.6103	2.6421	67.9152	26489.8	5.25e-05	22.4458	378.709	9.4388	242.052	150465	0.000214		2.9705	57.5188	2.6103	65.0368	32978	5.07e-05	23.2056	355.159	9.2	234.533	199831	0.000207
0.147216	1.038	2.5627	60.3843	2.6139	65.0922	26151.5	5.07e-05	20.4044	389.596	9.2766	236.637	140430	0.000207		2.4748	60.6984	2.6486	68.0814	26517.7	5.25e-05	22.4552	378.917	9.4541	242.443	150531	0.000214		2.9754	57.6032	2.6168	65.1984	33015	5.08e-05	23.2171	355.358	9.2152	234.913	199918	0.000207
	Delta	-0.753112	-0.673023	-1.18979	-1.19323	-0.496788	-0.197239	-0.222991	-0.246409	-0.791238	-0.772111	-0.217853	-0.483092		-0.783902	-0.701501	-1.18931	-1.18006	-0.507239	-0.190476	-0.203962	-0.265441	-0.784845	-0.779565	-0.210436	0		-0.78981	-0.70812	-1.19612	-1.19804	-0.541581	-0.19685	-0.239048	-0.271135	-0.79868	-0.782033	-0.210773	0
	H2O2 input	North America - TH													Europe - TH													China - TH
		Recycling GWP	Recycling CED	Recycling Water Footprint	Recycling WC	Recycling Toxicity	Recycling ADP	CAM GWP	CAM CED	CAM Water Footprint	CAM WC	CAM Toxicity	CAM ADP		Recycling GWP	Recycling CED	Recycling Water Footprint	Recycling WC	Recycling Toxicity	Recycling ADP	CAM GWP	CAM CED	CAM Water Footprint	CAM WC	CAM Toxicity	CAM ADP		Recycling GWP	Recycling CED	Recycling Water Footprint	Recycling WC	Recycling Toxicity	Recycling ADP	CAM GWP	CAM CED	CAM Water Footprint	CAM WC	CAM Toxicity	CAM ADP
0.118	0.832	0.3993	7.44	0.7855	18.8927	16231.8	4.16e-05	15.8216	266.609	4.4433	114.386	103934	0.000163		0.4684	7.0459	0.7916	18.9326	16810.3	4.18e-05	17.8368	254.455	4.6216	115.484	120997	0.000167		0.463	6.6799	0.7869	18.9577	18031	4.17e-05	17.4609	240.218	4.4648	115.656	156702	0.000165
0.123843	0.8732	0.4032	7.5104	0.7916	19.0443	16257.5	4.16e-05	15.8282	266.729	4.4534	114.64	103978	0.000163		0.4726	7.1147	0.7978	19.0844	16838.3	4.18e-05	17.8439	254.572	4.6318	115.738	121045	0.000167		0.4671	6.7472	0.793	19.1095	18064	4.17e-05	17.468	240.333	4.475	115.91	156758	0.000165
0.129687	0.9144	0.4071	7.5808	0.7977	19.1958	16283.1	4.16e-05	15.8349	266.849	4.4636	114.894	104021	0.000163		0.4767	7.1835	0.8039	19.2361	16866.4	4.18e-05	17.851	254.69	4.6421	115.992	121093	0.000167		0.4713	6.8145	0.7991	19.2614	18097	4.18e-05	17.4751	240.448	4.4852	116.164	156815	0.000165
0.13553	0.9556	0.411	7.6511	0.8038	19.3474	16308.8	4.17e-05	15.8416	266.969	4.4738	115.147	104065	0.000163		0.4809	7.2523	0.81	19.3878	16894.4	4.18e-05	17.8582	254.807	4.6523	116.246	121140	0.000167		0.4754	6.8818	0.8053	19.4132	18130	4.18e-05	17.4822	240.562	4.4954	116.418	156871	0.000165
0.141373	0.9968	0.4142	7.7098	0.8089	19.4737	16330.2	4.17e-05	15.8471	267.069	4.4823	115.359	104102	0.000163		0.4844	7.3096	0.8151	19.5143	16917.8	4.18e-05	17.8641	254.905	4.6608	116.458	121180	0.000167		0.4789	6.9378	0.8103	19.5397	18157.5	4.18e-05	17.4881	240.658	4.5039	116.63	156918	0.000165
0.147216	1.038	0.4181	7.7802	0.815	19.6253	16355.9	4.17e-05	15.8538	267.189	4.4925	115.612	104145	0.000163		0.4886	7.3784	0.8212	19.666	16945.8	4.19e-05	17.8712	255.022	4.671	116.712	121228	0.000167		0.4831	7.0051	0.8164	19.6915	18190.5	4.18e-05	17.4952	240.773	4.5141	116.884	156974	0.000165
	Delta	4.70824	4.57258	3.75557	3.87769	0.764445	0.240385	0.203519	0.217622	1.10729	1.07163	0.203648	0		4.31255	4.71906	3.73926	3.87374	0.805902	0.239234	0.19286	0.22279	1.06889	1.06257	0.190982	0		4.34125	4.86834	3.74889	3.87072	0.884645	0.239808	0.196439	0.230873	1.10419	1.06177	0.173618	0
	0.118
	0.1247
	0.1314
	0.1381
	0.1448
	0.1515	28.3898

## Sheet: SA_Battery Waste Composition
Battery Waste Composition	North America - CH													Europe - CH													China - CH
	Recycling GWP	Recycling CED	Recycling Water Footprint	Recycling WC	Recycling Toxicity	Recycling ADP	CAM GWP	CAM CED	CAM Water Footprint	CAM WC	CAM Toxicity	CAM ADP		Recycling GWP	Recycling CED	Recycling Water Footprint	Recycling WC	Recycling Toxicity	Recycling ADP	CAM GWP	CAM CED	CAM Water Footprint	CAM WC	CAM Toxicity	CAM ADP		Recycling GWP	Recycling CED	Recycling Water Footprint	Recycling WC	Recycling Toxicity	Recycling ADP	CAM GWP	CAM CED	CAM Water Footprint	CAM WC	CAM Toxicity	CAM ADP
60%NMC811, 40%NMC622	2.5605	60.4332	2.6021	64.8073	26269.8	5.12e-05	21.9205	399.097	7.6756	193.139	143879	0.000193		2.4722	60.7396	2.6368	67.7948	26634.8	5.29e-05	23.5338	387.89	9.3277	239.194	156298	0.000218		2.9724	57.6385	2.6049	64.911	33132.5	5.12e-05	24.1559	364.514	9.0943	232.226	204274	0.000212
70%NMC811, 30%NMC622	2.5434	59.9779	2.5828	64.3155	26021.6	5.06e-05	20.3589	388.636	9.2032	234.81	140124	0.000206		2.4554	60.2726	2.6171	67.278	26383.2	5.24e-05	22.4094	377.911	9.3799	240.553	150214	0.000214		2.9519	57.1953	2.5855	64.4173	32836.2	5.07e-05	23.1616	354.394	9.1416	233.076	199497	0.000207
80%NMC811, 20%NMC622	2.277	53.6614	2.3109	57.5396	23245.7	4.52e-05	19.3375	379.336	9.2444	235.506	134461	0.000202		2.4386	59.8056	2.5973	66.7611	26131.5	5.18e-05	21.0501	365.846	9.4428	242.194	142859	0.000208		2.9313	56.7521	2.5661	63.9237	32539.9	5.01e-05	21.9595	342.159	9.1987	234.102	193721	0.000201
	0.672328	0.759113	0.747251	0.764668	0.953969	1.18577	7.67036	2.69175	0.44767	0.296453	2.67959	0		0.684206	0.774813	0.752742	0.768156	0.953925	0.954198	5.01754	2.64054	0.670583	0.682178	4.05022	1.86916		0.694468	0.774889	0.750338	0.766409	0.902336	0.986193	4.29288	2.85557	0.624617	0.439942	2.39472	2.41546
Battery Waste Composition	North America - TH													Europe - TH													China - TH
	Recycling GWP	Recycling CED	Recycling Water Footprint	Recycling WC	Recycling Toxicity	Recycling ADP	CAM GWP	CAM CED	CAM Water Footprint	CAM WC	CAM Toxicity	CAM ADP		Recycling GWP	Recycling CED	Recycling Water Footprint	Recycling WC	Recycling Toxicity	Recycling ADP	CAM GWP	CAM CED	CAM Water Footprint	CAM WC	CAM Toxicity	CAM ADP		Recycling GWP	Recycling CED	Recycling Water Footprint	Recycling WC	Recycling Toxicity	Recycling ADP	CAM GWP	CAM CED	CAM Water Footprint	CAM WC	CAM Toxicity	CAM ADP
60%NMC811, 40%NMC622	0.4023	7.4899	0.7937	19.0908	16405.3	4.21e-05	17.329	286.395	4.7751	123.067	112500	0.000171		0.4715	7.095	0.7998	19.1308	16985	4.22e-05	19.3282	274.187	4.9522	124.141	129472	0.000176		0.4661	6.7282	0.7951	19.1559	18208.1	4.22e-05	18.9284	259.737	4.7998	124.353	165036	0.000174
70%NMC811, 30%NMC622	0.3993	7.44	0.7855	18.8927	16231.8	4.16e-05	15.8216	266.609	4.4433	114.386	103934	0.000163		0.4684	7.0459	0.7916	18.9326	16810.3	4.18e-05	17.8368	254.455	4.6216	115.484	120997	0.000167		0.463	6.6799	0.7869	18.9577	18031	4.17e-05	17.4792	240.612	4.4711	115.794	156797	0.000165
80%NMC811, 20%NMC622	0.3963	7.3901	0.7774	18.6946	16058.3	4.12e-05	13.9993	242.689	4.0421	103.893	93577.7	0.000153		0.4652	6.9968	0.7835	18.7344	16635.7	4.13e-05	16.0336	230.6	4.2219	105.019	110751	0.000157		0.4598	6.6315	0.7788	18.7595	17853.9	4.13e-05	15.7272	217.49	4.0738	105.447	146837	0.000155
	0.751315	0.670699	1.04392	1.04855	1.06881	1.20192	9.52748	7.42128	7.46742	7.58857	8.2424	4.90798		0.661827	0.696859	1.03588	1.04687	1.03892	0.956938	8.36137	7.75469	7.15337	7.4959	7.00465	5.38922		0.669546	0.723065	1.04206	1.04549	0.98213	1.19904	8.291	7.94883	7.35166	7.39157	5.25447	5.45455
Battery Waste Composition	North America - P													Europe - P													China - P
	Recycling GWP	Recycling CED	Recycling Water Footprint	Recycling WC	Recycling Toxicity	Recycling ADP	CAM GWP	CAM CED	CAM Water Footprint	CAM WC	CAM Toxicity	CAM ADP		Recycling GWP	Recycling CED	Recycling Water Footprint	Recycling WC	Recycling Toxicity	Recycling ADP	CAM GWP	CAM CED	CAM Water Footprint	CAM WC	CAM Toxicity	CAM ADP		Recycling GWP	Recycling CED	Recycling Water Footprint	Recycling WC	Recycling Toxicity	Recycling ADP	CAM GWP	CAM CED	CAM Water Footprint	CAM WC	CAM Toxicity	CAM ADP
60%NMC811, 40%NMC622	2.3375	48.9081	2.0343	51.0885	17866.7	3.34e-05	22.0458	392.12	8.0046	205.737	134160	0.000173		2.7404	43.72	1.9612	50.4646	19009.7	3.51e-05	25.0388	368.461	7.9396	202.407	145483	0.000179		3.2644	46.4936	2.0322	51.2024	28138.1	3.45e-05	25.5098	357.089	7.9208	203.563	197169	0.000175
70%NMC811, 30%NMC622	2.3364	48.8999	2.0341	51.0819	17863.1	3.34e-05	20.9573	381.467	7.9683	204.523	126806	0.000165		2.7387	43.7191	1.9611	50.4588	19004.5	3.51e-05	24.0225	356.813	7.8899	201.068	138335	0.000171		3.262	46.4888	2.032	51.1956	28120	3.45e-05	24.6228	346.438	7.8856	202.425	191761	0.000168
80%NMC811, 20%NMC622	2.3353	48.8918	2.0338	51.0752	17859.5	3.34e-05	19.6414	368.588	7.9243	203.055	117915	0.000155		2.737	43.7183	1.9609	50.4529	18999.3	3.51e-05	22.7939	342.731	7.8297	199.449	129693	0.000162		3.2595	46.484	2.0317	51.1887	28101.8	3.44e-05	23.5506	333.561	7.843	201.048	185223	0.000158
	0.047081	0.016769	0.00983236	0.0129204	0.0201393	0	5.19389	2.79267	0.455555	0.59343	5.79964	4.84848		0.0620732	0.0020586	0.00509918	0.0114945	0.0274483	0	4.23062	3.26449	0.629919	0.665695	5.1674	4.67836		0.0735745	0.0103251	0.00984252	0.0132824	0.0645278	0	3.60235	3.07467	0.446383	0.562135	2.8201	4.16667

[truncated: 4 more sheets: SA_Lithium Recovery, SA_Location_Recycling, SA_Location_Production, Recycled Materials Impact]
